# Supplementary material for: Albumin/Hyaluronic Acid Gel Nanoparticles Loaded with a Pyrimidine-Based Drug for Potent Anticancer Activity
Source: Gels. 2025 Sep 21;11(9):759. doi: 10.3390/gels11090759 (PMC12469947; doi:10.3390/gels11090759)
Supplement: Supplementary file 1 [file gels-11-00759-s001.zip]

Archive with 1 entries (1 files):
- gels-3848026-supplementary.pdf
